# Supplementary material for: Extracellular vesicle mimics made from iPS cell-derived mesenchymal stem cells improve the treatment of metastatic prostate cancer
Source: Stem Cell Res Ther. 2021 Jan 7;12:29. doi: 10.1186/s13287-020-02097-5 (PMC7792192; doi:10.1186/s13287-020-02097-5)
Supplement: Supplementary file 2 — Additional file 2. [file 13287_2020_2097_MOESM2_ESM.xlsx]

## Sheet: PC3 LORs
	LOR = Log2 [(% of DiI+ PC3 / % of DiI+ SMC/HUVEC) / (% of DiI- PC3 / % of DiI-SMC/HUVEC)]
			P11	P21	P12	P22	P11/P12	P21/P22	OR-SMC	LOR-SMC	SD	P13	P23	P11/P13	P21/P23	OR-HUVEC	LOR-HUVEC	SD		LORs
			DiI+ PC3	DiI- PC3	DiI+SMC	DiI- SMC						DiI+HUVEC	DiI-HUVEC						SMC	EVs			NGs			NVs			Liposomes
EVs	15min	EV1	11	89	3	97	3.66667	0.917526	3.99625	1.99865		6	94	1.83333	0.946809	1.93633	0.953325		15m	1.99865	2.92303	2.27684	1.51504	1.71049	1.57731	3.32713	2.44004	2.36923	0	0.59976	0.278301
		EV2	19	81	3	97	6.33333	0.835052	7.58436	2.92303		9	91	2.11111	0.89011	2.37174	1.24595		1h	2.33646	3.32429	2.39734	1.78701	2.32325	2.47131	4.41665	3.45943	3.37504	0.208242	0.59976	0.185692
		EV3	9	91	2	98	4.5	0.928571	4.84615	2.27684		5	95	1.8	0.957895	1.87912	0.910058		3h	3.08457	3.45943	3.67409	2.07215	2.49304	3.20817	4.62489	4.23704	3.69502	0.595366	0.208242	0.551015
		EV-Mean								2.39951	0.474241						1.03644	0.182721	HUVEC	EVs			NGs			NVs			Liposomes
	1hr	EV1	21	79	5	95	4.2	0.831579	5.05063	2.33646		12	88	1.75	0.897727	1.94937	0.963006		15m	0.953325	1.24595	0.910058	1.0163	0.649093	0.110183	0.728725	1.32714	0.825057	-0.429988	0	0.615336
		EV2	39	61	6	94	6.5	0.648936	10.0164	3.32429		17	83	2.29412	0.73494	3.1215	1.64224		1h	0.963006	1.64229	1.34	2.41504	2.32325	2.2303	2.47805	2.97728	2.5224	0.446064	-0.429988	0.393934
		EV3	18	82	4	96	4.5	0.854167	5.26829	2.39734		8	92	2.25	0.891304	2.52439	1.33593		3h	1.29574	1.6703	2.44478	2.24534	2.68466	2.91584	3.78952	4.30941	4.12686	0.273798	0.208242	0.123594
		EV-Mean								2.68603	0.553587						1.31373	0.340162
	3hr	EV1	58	42	14	86	4.14286	0.488372	8.48299	3.08457		36	64	1.61111	0.65625	2.45503	1.29574
		EV2	60	40	12	88	5	0.454545	11	3.45943		32	68	1.875	0.588235	3.1875	1.67243
		EV3	49	51	7	93	7	0.548387	12.7647	3.67409		15	85	3.26667	0.6	5.44444	2.44478
		EV-Mean								3.40603	0.298363						1.80432	0.585767
NGs	15min	NG1	20	80	8	92	2.5	0.869565	2.875	1.52356		11	89	1.81818	0.898876	2.02273	1.0163
		NG2	12	88	4	96	3	0.916667	3.27273	1.71049		8	92	1.5	0.956522	1.56818	0.649093
		NG3	16	84	6	94	2.66667	0.893617	2.98413	1.57731		15	85	1.06667	0.988235	1.07937	0.110183
		NG-Mean								1.60379	0.0962377						0.591859	0.455763
	1hr	NG1	64	36	34	66	1.88235	0.545455	3.45098	1.78701		25	75	2.56	0.48	5.33333	2.41504
		NG2	54	46	19	81	2.84211	0.567901	5.00458	2.32325		19	81	2.84211	0.567901	5.00458	2.32325
		NG3	61	39	22	78	2.77273	0.5	5.54545	2.47131		25	75	2.44	0.52	4.69231	2.2303
		NG-Mean								2.19385	0.360033						2.32286	0.0923705
	3hr	NG1	82	18	52	48	1.57692	0.375	4.20513	2.07215		49	51	1.67347	0.352941	4.7415	2.24534
		NG2	76	24	36	64	2.11111	0.375	5.62963	2.49304		33	67	2.30303	0.358209	6.42929	2.68466
		NG3	87	13	42	58	2.07143	0.224138	9.24176	3.20817		47	53	1.85106	0.245283	7.54664	2.91584
		NG-Mean								2.59112	0.574324						2.61528	0.340588
NVs	15min	NV1	17	83	2	98	8.5	0.846939	10.0361	3.32713		11	89	1.54545	0.932584	1.65717	0.728725
		NV2	29	71	7	93	4.14286	0.763441	5.42656	2.44004		14	86	2.07143	0.825581	2.50905	1.32714
		NV3	28	72	7	93	4	0.774194	5.16667	2.36923		18	82	1.55556	0.878049	1.7716	0.825057
		NV-Mean								2.71213	0.533779						0.960309	0.321319
	1hr	NV1	65	35	8	92	8.125	0.380435	21.3571	4.41665		25	75	2.6	0.466667	5.57143	2.47805
		NV2	60	40	12	88	5	0.454545	11	3.45943		16	84	3.75	0.47619	7.875	2.97728
		NV3	68	32	17	83	4	0.385542	10.375	3.37504		27	73	2.51852	0.438356	5.74537	2.5224
		NV-Mean								3.75037	0.578551						2.65924	0.27632
	3hr	NV1	93	7	35	65	2.65714	0.107692	24.6735	4.62489		49	51	1.89796	0.137255	13.828	3.78952			4.62489
		NV2	88	12	28	72	3.14286	0.166667	18.8571	4.23704		27	73	3.25926	0.164384	19.8272	4.30941			4.23704
		NV3	90	10	41	59	2.19512	0.169492	12.9512	3.69502		34	66	2.64706	0.151515	17.4706	4.12686			3.69502
		NV-Mean								4.18565	0.467062						4.07526	0.263756		4.18565
Liposomes	15min	Lipo1	3	97	3	97	1	1	1	0		4	96	0.75	1.01042	0.742268	-0.429988			0
		Lipo2	3	97	2	98	1.5	0.989796	1.51546	0.59976		3	97	1	1	1	0			0.59976
		Lipo3	6	94	5	95	1.2	0.989474	1.21277	0.278301		4	96	1.5	0.979167	1.53191	0.615336			0.278301
		Lipo-Mean								0.292687	0.300138						0.0617828	0.525394		0.292687
	1hr	Lipo1	8	92	7	93	1.14286	0.989247	1.15528	0.208242		6	94	1.33333	0.978723	1.36232	0.446064			0.208242
		Lipo2	3	97	2	98	1.5	0.989796	1.51546	0.59976		4	96	0.75	1.01042	0.742268	-0.429988			0.59976
		Lipo3	9	91	8	92	1.125	0.98913	1.13736	0.185692		7	93	1.28571	0.978495	1.31397	0.393934			0.185692
		Lipo-Mean								0.331231	0.232825						0.13667	0.491432		0.331231
	3hr	Lipo1	13	87	9	91	1.44444	0.956044	1.51086	0.595366		11	89	1.18182	0.977528	1.20899	0.273798			0.595366
		Lipo2	8	92	7	93	1.14286	0.989247	1.15528	0.208242		7	93	1.14286	0.989247	1.15528	0.208242			0.208242
		Lipo3	14	86	10	90	1.4	0.955556	1.46512	0.551015		13	87	1.07692	0.988506	1.08945	0.123594			0.551015
		Lipo-Mean								0.451541	0.211867						0.201878	0.075304		0.451541
			P11	P21	P12	P22	P11/P12	P21/P22	OR-SMC	LOR-SMC	SD	P13	P23	P11/P13	P21/P23	OR-HUVEC	LOR-HUVEC	SD		LOR-SMC
			DiI+ PC3	DiI- PC3	DiI+SMC	DiI- SMC						DiI+HUVEC	DiI-HUVEC

## Sheet: PC3 Luc2-NV LOR
LOR = Log2 [(% of DiI+ PC3 / % of DiI+ SMC/HUVEC) / (% of DiI- PC3 / % of DiI-SMC/HUVEC)]
		P11	P21	P12	P22	P11/P12	P21/P22	OR-SMC	LOR-SMC	SD
Luc2-NVs		DiI+ PC3	DiI- PC3	DiI+SMC	DiI- SMC							LORs vs. SMCs
15min	NV1	16	84	3	97	5.33333	0.865979	6.15873	2.62263		15m	2.62263	2.84174	2.3
	NV2	23	77	4	96	5.75	0.802083	7.16883	2.84174		1h	3.74449	3.38784	3.11362
	NV3	27	73	7	93	3.85714	0.784946	4.91389	2.29687		3h	4.29139	3.79427	3.5198
	NV-Mean								2.58708	0.27417
1hr	NV1	57	43	9	91	6.33333	0.472527	13.4031	3.74449
	NV2	61	39	13	87	4.69231	0.448276	10.4675	3.38784
	NV3	67	33	19	81	3.52632	0.407407	8.6555	3.11362
	NV-Mean								3.41532	0.316335
3hr	NV1	92	8	37	63	2.48649	0.126984	19.5811	4.29139
	NV2	85	15	29	71	2.93103	0.211268	13.8736	3.79427
	NV3	88	12	39	61	2.25641	0.196721	11.4701	3.5198
	NV-Mean								3.86849	0.39111

## Sheet: PC3 Stored NVs LORs
LOR = Log2 [(% of DiI+ PC3 / % of DiI+ SMC/HUVEC) / (% of DiI- PC3 / % of DiI-SMC/HUVEC)]
		P11	P21	P12	P22	P11/P12	P21/P22	OR-SMC	LOR-SMC	SD
NVs Stored for		DiI+ PC3	DiI- PC3	DiI+SMC	DiI- SMC							LORs vs. SMCs at 1h
0 week	NV1	57	43	9	91	6.33333	0.472527	13.4031	3.74449		0w	3.74449	3.18963	4.41665
	NV2	53	47	11	89	4.81818	0.52809	9.12379	3.18963		1w	3.69502	3.07402	3.40808
	NV3	65	35	8	92	8.125	0.380435	21.3571	4.41665		2w	3.40808	3.91191	3.68579
	NV-Mean								3.78359	0.61444	3w	3.4801	3.34326	3.10654
1 week	NV1	59	41	10	90	5.9	0.455556	12.9512	3.69502		6w	3.34013	2.38856	2.67929
	NV2	51	49	11	89	4.63636	0.550562	8.42115	3.07402
	NV3	48	52	8	92	6	0.565217	10.6154	3.40808
	NV-Mean								3.39237	0.310797
2 weeks	NV1	48	52	8	92	6	0.565217	10.6154	3.40808
	NV2	49	51	6	94	8.16667	0.542553	15.0523	3.91191
	NV3	56	44	9	91	6.22222	0.483516	12.8687	3.68579
	NV-Mean								3.6686	0.252353
3 weeks	NV1	37	63	5	95	7.4	0.663158	11.1587	3.4801
	NV2	53	47	10	90	5.3	0.522222	10.1489	3.34326
	NV3	46	54	9	91	5.11111	0.593407	8.61317	3.10654
	NV-Mean								3.30997	0.18899
6 weeks	NV1	58	42	12	88	4.83333	0.477273	10.127	3.34013
	NV2	61	39	23	77	2.65217	0.506494	5.23634	2.38856
	NV3	63	37	21	79	3	0.468354	6.40541	2.67929
	NV-Mean								2.80266	0.487635

## Sheet: PC3 Dxl-NVs LORs
LOR = Log2 [(% of DiI+ PC3 / % of DiI+ SMC/HUVEC) / (% of DiI- PC3 / % of DiI-SMC/HUVEC)]
		P11	P21	P12	P22	P11/P12	P21/P22	OR-SMC	LOR-SMC	SD	LORs vs. SMCs at 1h
Dxl loading conc.		DiI+ PC3	DiI- PC3	DiI+SMC	DiI- SMC							0 μg	50μg	100μg	200μg
0 μg/ml	NV1	57	43	9	91	6.33333	0.472527	13.4031	3.74449		NV1	3.74449	4.43807	4.30564	2.75899
	NV2	53	47	11	89	4.81818	0.52809	9.12379	3.18963		NV2	3.18963	4.0746	4.24712	1.96035
	NV3	65	35	8	92	8.125	0.380435	21.3571	4.41665		NV3	4.41665	3.75489	3.68012	2.39604
	Mean								3.78359	0.61444
50 μg/ml	NV1	62	38	7	93	8.85714	0.408602	21.6767	4.43807
	NV2	47	53	5	95	9.4	0.557895	16.8491	4.0746
	NV3	54	46	8	92	6.75	0.5	13.5	3.75489
	Mean								4.08919	0.341826
100 μg/ml	NV1	51	49	5	95	10.2	0.515789	19.7755	4.30564
	NV2	37	63	3	97	12.3333	0.649485	18.9894	4.24712
	NV3	45	55	6	94	7.5	0.585106	12.8182	3.68012
	Mean								4.07763	0.345494
200 μg/ml	NV1	22	78	4	96	5.5	0.8125	6.76923	2.75899
	NV2	17	83	5	95	3.4	0.873684	3.89157	1.96035
	NV3	14	86	3	97	4.66667	0.886598	5.26357	2.39604
	Mean								2.37179	0.399872
